# Supplementary material for: Targeting DNA Damage Repair Mechanisms in Pancreas Cancer
Source: Cancers (Basel). 2021 Aug 24;13(17):4259. doi: 10.3390/cancers13174259 (PMC8428219; doi:10.3390/cancers13174259)
Supplement: Supplementary file 1 [file cancers-13-04259-s001.zip]

Archive with 1 entries (1 files):
- cancers-1336277-supplementary.pdf
